# Supplementary material for: Giant Lysosomes as a Chemotherapy Resistance Mechanism in Hepatocellular Carcinoma Cells
Source: PLoS One. 2014 Dec 10;9(12):e114787. doi: 10.1371/journal.pone.0114787 (PMC4262459; doi:10.1371/journal.pone.0114787)
Supplement: S1 Video — Time-lapse experiments. Time-lapse video of HepG2 cells loaded with sunitinib 12 µM for two hours before being transferred to a Nikon Biostation IM. The pictures were taken every 10 minutes for seven hours. Original magnification 20x. (ZIP) [file pone.0114787.s003.zip]

Archive with 1 entries (1 files):
- hepg2 27.3_P3_20x_Fl2.avi
